# Supplementary material for: Consolidation cycles, measurable residual disease, and DNMT3A/ASXL1 mutations independently predict relapse-free survival in older adults with acute myeloid leukemia
Source: Front Oncol. 2026 Apr 15;16:1751856. doi: 10.3389/fonc.2026.1751856 (PMC13124540; doi:10.3389/fonc.2026.1751856)
Supplement: Supplementary file 1 [file Table1.xlsx]

## Sheet: Sheet1
																												post-treatment
ID	Sex	Age	Comorbidity				Laboratory test					Score		Genetic mutations											AML subtype		Prognostic stratification（ELN-2022）	Induction therapy regimen	CRMRD	Consolidation therapy	Consolidation therapy transform	Consolidation therapy cycles	Post-remission therapy		ID/HD-Arac cycles	Antifungal drugs	Transplantation	RFS（months）	Relapse within 6 months	Relapse within 12 months	Relapse within 24 months	Relapse	outcome	OS（months）
			CVD	GD	MD	RD	WBC(×10^9L)	ANC(×10^9L)	HG(gL)	PLT(×10^9L)	Blast cell（%）	ECOG Performance Status	HCT-CI	TP53	FLT3	NPM1	DNMT3A	RUNX1	IDH2	WT1	CEBPA	ASXL1	TET2	Number of gene mutations (bounded by 3)	De novo AML	Secondary AML							Intensive therapy cycles	Low-intensity therapy cycles
1	1	1	1	1	1	1	2	2	1	2	2	1	2	0	1	1	1	0	0	0	0	0	0	2	1	0	2	1	1	1	0	2	1	2	1	0	0	2.6	1	1	1	1	1	7.7
2	1	2	1	0	1	1	1	1	1	1	1	2	2	0	0	0	0	1	0	0	0	0	0	1	1	0	1	1	1	1	0	2	1	2	1	0	0	16	0	0	1	0	0	17
3	1	2	0	0	1	1	1	1	2	1	1	2	1	0	1	0	1	0	0	1	1	0	0	1	1	0	1	1	0	1	0	1	1	1	1	1	0	3.6	1	1	1	1	1	7.8
4	2	1	0	0	1	1	1	1	1	1	2	1	1	0	0	0	0	1	0	0	0	1	0	2	1	0	2	1	1	1	0	1	1	1	1	1	0	2	1	1	1	1	1	5
5	1	1	0	0	0	0	1	1	1	1	1	1	1	0	0	0	0	0	0	0	0	1	0	2	1	0	2	1	1	1	1	2	2	1	2	0	0	9.1	0	1	1	0	0	11.3
6	1	1	1	0	1	1	1	1	1	1	2	2	1	0	0	0	1	1	1	0	0	0	0	2	1	0	2	1	0	1	0	2	1	2	1	1	0	11.6	0	1	1	1	1	12
7	1	1	1	1	0	1	1	1	1	1	2	2	1	0	0	0	0	0	0	0	0	0	0	1	1	0	1	1	1	1	0	2	1	2	1	0	0	4.2	1	1	1	1	1	5.3
8	1	1	0	0	1	1	2	2	1	1	2	2	1	0	0	0	1	0	0	0	1	0	1	2	1	0	1	1	0	1	0	2	1	2	1	0	0	1.8	1	1	1	1	1	3.7
9	1	1	1	0	0	1	2	2	2	1	2	2	2	0	1	0	0	0	1	0	0	0	0	2	1	0	1	1	1	1	0	2	1	2	1	0	0	13	0	0	1	1	1	14.6
10	1	1	0	1	0	1	1	1	2	1	2	2	1	0	1	0	0	0	0	0	0	0	0	2	1	0	1	2	1	1	1	2	1	2	1	0	0	4.8	1	1	1	1	1	8.6
11	1	2	1	0	1	1	1	1	1	1	1	2	1	0	0	1	1	0	1	0	0	0	0	2	1	0	1	1	1	1	0	2	1	2	1	1	0	2	1	1	1	1	1	3.4
12	2	1	0	0	1	1	1	1	1	1	1	2	1	1	0	0	1	0	0	0	0	0	0	2	1	0	2	1	1	1	0	1	1	1	1	0	0	2.2	1	1	1	1	1	5
13	2	1	0	1	1	1	2	1	2	1	2	2	2	0	0	0	0	0	1	0	0	0	0	2	1	0	1	1	1	1	1	2	1	2	1	1	0	9.5	0	1	1	0	0	11
14	1	1	0	0	1	1	1	1	2	2	2	1	1	0	0	0	0	0	1	0	1	1	0	2	1	0	2	1	1	1	0	2	1	2	1	1	0	4.1	1	1	1	1	1	6.4
15	2	1	1	0	1	0	1	1	1	1	2	2	1	0	0	0	0	1	0	0	0	0	0	2	1	0	2	1	0	1	1	2	2	1	2	1	0	13.2	0	0	1	1	1	20.1
16	2	1	1	0	1	1	2	2	1	1	2	2	1	0	1	0	0	0	0	0	0	0	0	1	1	0	2	1	1	1	0	1	1	1	1	1	0	1.1	1	1	1	1	1	2.6
17	1	1	0	0	1	1	2	2	2	1	1	2	1	0	0	1	1	0	0	0	0	0	0	2	1	0	2	1	1	1	0	2	1	2	1	1	0	8.5	0	1	1	1	1	9.9
18	1	2	1	0	1	1	1	1	1	1	2	1	1	0	0	0	1	0	0	0	0	0	0	2	1	0	2	1	1	1	0	1	1	1	1	0	0	1.4	1	1	1	1	1	3
19	1	1	0	0	1	1	2	2	2	2	2	1	1	0	0	0	0	1	0	0	0	1	1	2	1	0	2	1	1	1	0	2	1	2	1	1	1	10.3	0	1	1	1	1	11.9
20	2	2	0	1	1	1	1	1	2	2	1	2	1	0	0	0	0	0	0	0	0	0	0	1	1	0	1	1	1	1	0	2	1	2	1	1	0	4.5	1	1	1	1	1	6
21	2	2	1	0	0	0	2	2	2	1	2	2	1	0	1	0	1	1	0	1	0	0	0	2	1	0	2	1	1	1	0	2	1	2	1	1	0	9.2	0	1	1	0	0	12.4
22	2	1	0	0	0	0	1	1	1	1	2	2	1	0	1	0	1	0	0	0	0	0	0	2	0	1	1	1	0	1	0	2	1	2	1	0	0	10.2	0	1	1	0	0	10.8
23	1	1	0	0	1	1	1	1	2	2	2	1	2	0	0	0	0	0	0	1	0	0	0	1	1	0	2	1	1	1	0	2	1	2	1	1	0	9	0	1	1	1	1	11
24	1	1	1	0	0	1	1	1	1	2	2	2	1	0	0	0	0	0	0	0	0	0	0	1	1	0	1	1	0	1	0	2	1	2	1	1	0	5.3	1	1	1	0	0	6
25	1	1	1	0	1	1	2	2	1	1	2	2	2	0	0	0	0	1	1	0	0	1	0	1	1	0	2	1	1	1	0	1	1	1	1	1	0	1.7	1	1	1	1	1	9.6
26	1	2	1	0	1	1	1	1	2	2	1	1	1	0	0	0	0	0	0	0	0	0	0	1	1	0	1	1	0	1	0	1	1	1	1	1	0	0.6	1	1	1	0	0	1.8
27	2	1	1	0	1	0	1	1	1	1	2	2	1	0	0	0	0	0	0	0	0	0	0	1	1	0	1	1	0	1	0	2	1	2	1	1	0	10.4	0	1	1	0	0	17.6
28	2	1	1	0	0	0	1	1	2	1	2	2	1	0	0	0	0	0	0	0	1	0	0	1	1	0	1	1	0	1	1	2	2	1	2	0	0	6.6	0	1	1	1	1	8.5
29	2	1	1	0	1	1	1	1	2	1	2	2	1	1	0	0	1	0	0	0	0	0	0	2	1	0	2	1	1	1	0	1	1	1	1	0	0	1	1	1	1	1	1	16
30	1	1	1	1	1	1	2	2	1	1	2	2	2	0	1	0	1	0	0	1	0	0	0	1	1	0	2	2	1	1	1	2	1	1	1	1	0	3.1	1	1	1	1	0	11
31	2	1	0	0	1	1	2	2	1	1	1	2	1	0	0	0	0	0	0	0	0	0	0	1	1	0	2	2	1	1	1	2	2	1	1	0	0	26	0	0	0	1	1	27.6
32	1	1	1	1	0	1	1	2	2	1	2	2	2	0	1	0	0	0	0	0	0	0	0	2	1	0	2	2	1	1	0	1	1	1	1	0	0	2.6	1	1	1	1	1	4.4
33	1	1	1	0	1	1	2	2	2	2	2	2	1	0	0	0	1	0	0	0	0	0	0	2	1	0	2	2	1	1	0	2	2	1	1	0	0	3.9	1	1	1	1	1	5
34	2	1	0	0	1	0	1	2	1	1	2	1	1	0	0	0	0	0	0	0	0	1	0	2	1	0	2	2	1	1	1	1	1	1	1	0	0	5.7	1	1	1	1	1	20.2
35	2	1	0	0	0	1	1	1	2	1	2	1	1	0	0	0	0	0	0	0	0	0	0	1	1	0	1	2	0	1	0	2	2	1	2	0	0	5.7	1	1	1	1	1	6
36	2	1	0	0	1	1	1	2	2	2	2	2	1	0	1	1	1	0	0	0	0	0	0	2	1	0	2	2	0	1	1	2	2	1	2	1	1	11.5	0	1	1	1	1	15.2
37	2	1	0	0	1	1	1	2	1	1	2	2	1	0	1	1	1	0	0	0	0	0	0	2	1	0	2	2	0	1	0	1	1	1	1	0	1	7.7	0	1	1	1	1	9
38	1	1	0	0	0	1	1	1	1	1	2	2	1	0	1	0	0	0	0	0	0	0	0	2	1	0	1	2	0	1	1	2	1	2	1	0	0	11.1	0	1	1	1	1	13.1
39	2	1	0	1	0	1	2	2	2	2	2	2	1	0	0	1	0	0	0	0	0	0	1	2	1	0	1	2	0	1	0	2	2	1	2	0	0	11.9	0	1	1	1	1	12.4
40	1	1	1	0	0	1	1	1	2	1	1	2	1	1	0	0	0	0	0	0	0	0	0	2	1	0	2	2	0	1	0	2	2	1	2	0	0	12.6	0	0	1	1	1	13.1
41	1	1	1	0	0	0	1	1	1	1	2	2	2	0	0	0	0	0	0	0	0	0	0	1	1	0	1	2	0	1	1	2	2	2	1	0	0	25	0	0	0	1	1	25.5
42	1	1	0	0	0	0	1	2	2	2	2	2	1	0	0	0	0	0	0	0	0	0	0	1	1	0	1	2	0	1	1	2	2	2	2	0	0	24	0	0	1	1	1	35.9
43	2	1	1	0	0	0	2	1	2	1	1	2	1	0	0	0	0	0	0	0	0	0	0	1	1	0	2	2	0	1	1	2	2	2	1	0	1	45.8	0	0	0	0	0	48.3
44	2	1	1	0	0	1	1	1	1	1	2	2	1	0	0	0	1	0	0	0	1	0	1	2	1	0	1	2	0	1	0	2	2	1	2	0	0	26.6	0	0	0	1	1	34.2
45	1	1	1	1	0	1	1	2	1	1	2	2	1	0	0	0	0	0	0	0	0	0	0	1	1	0	1	2	0	1	1	2	2	2	1	0	0	33.5	0	0	0	1	1	36.6
46	1	1	1	0	1	1	2	2	1	1	2	2	1	0	0	0	0	0	0	0	0	0	0	1	1	0	1	2	0	1	1	2	2	1	2	0	1	17.2	0	0	1	1	1	19.6
47	2	1	1	1	1	1	2	2	2	2	1	2	1	0	0	1	1	0	0	0	0	0	0	2	1	0	2	2	1	1	1	2	1	2	1	0	0	5	1	1	1	1	1	9
48	2	1	0	0	0	0	2	2	2	2	2	1	1	0	0	0	0	0	0	0	0	0	0	1	1	0	1	2	1	0	0	1	1	1	1	1	0	6.9	0	1	1	1	1	12
49	1	1	0	0	0	0	1	1	2	1	1	1	1	0	0	0	0	0	0	0	0	1	0	1	1	0	2	2	0	1	0	2	2	1	1	0	1	9.2	0	1	1	1	1	16.2
50	1	1	1	0	1	0	1	2	2	1	1	2	1	0	0	0	0	0	0	0	1	0	0	1	1	0	1	2	0	1	0	2	2	1	2	0	0	9.2	0	1	1	1	1	10.2
51	2	1	1	0	1	1	1	2	1	1	1	2	1	0	0	0	0	0	0	0	0	0	0	2	1	0	2	2	0	1	1	2	2	2	1	0	1	11.9	0	1	1	0	0	14.4
52	1	1	1	0	0	0	1	1	2	1	2	2	1	0	1	1	1	0	0	0	1	0	0	1	1	0	1	2	0	1	0	2	2	1	2	0	0	13.2	0	0	1	0	0	15.2
53	1	1	1	0	0	0	1	2	2	2	1	2	1	0	0	0	0	0	0	0	0	0	1	1	1	0	1	2	1	1	0	2	2	1	1	1	0	8	0	1	1	1	1	8.9
54	1	1	0	0	0	0	1	2	1	1	2	2	1	0	0	0	0	0	0	0	0	0	0	1	1	0	1	2	0	1	0	2	2	1	1	1	0	12.3	0	0	1	1	1	14.2
55	1	1	0	0	0	0	1	1	1	1	2	2	1	0	0	0	0	0	0	0	0	0	0	1	1	0	1	1	1	1	0	1	1	1	1	0	0	5.6	1	1	1	1	1	8.2
56	1	1	0	0	0	1	1	1	2	1	2	2	1	0	1	1	0	0	1	0	0	0	0	2	0	1	2	1	0	1	0	2	1	2	1	1	0	6.6	0	1	1	0	0	9.4
57	1	1	1	0	1	0	1	1	2	2	2	2	1	0	0	0	1	0	0	0	0	0	0	2	1	0	1	1	0	1	1	2	2	2	1	0	0	7.7	0	1	1	0	0	11.5
58	1	2	1	0	1	0	1	1	2	2	2	2	1	0	0	0	0	0	0	0	0	0	0	1	1	0	1	1	0	1	0	2	1	2	1	0	0	4.5	1	1	1	0	0	7.2
59	1	1	0	0	0	0	2	1	1	1	2	2	1	0	0	0	0	1	1	0	0	0	0	2	1	0	1	1	0	1	0	2	1	2	1	1	0	7.4	0	1	1	0	0	9.4
60	2	1	0	0	0	0	2	1	2	1	2	2	1	0	1	0	0	0	0	0	0	0	0	2	1	0	2	1	1	1	0	1	1	1	1	0	0	3.4	1	1	1	1	0	10.2
61	2	1	1	0	0	1	2	2	2	1	2	2	1	0	0	1	1	0	0	1	0	0	0	1	1	0	2	2	0	0	0	1	1	1	1	0	0	2	1	1	1	1	1	4
62	1	1	0	1	0	0	1	1	1	2	2	2	1	0	0	0	0	1	0	0	0	0	0	1	1	0	2	2	1	1	1	2	2	2	1	1	0	28	0	0	0	1	1	29
63	1	1	1	1	0	1	1	1	2	2	2	2	2	0	1	0	1	1	0	1	0	0	0	2	1	0	2	1	0	1	0	2	1	2	1	1	0	3.9	1	1	1	1	1	11.4
64	1	1	0	0	0	0	2	1	1	1	2	2	1	0	0	0	0	0	0	0	0	0	0	1	1	0	1	1	0	1	0	1	1	1	1	0	0	5.6	1	1	1	1	1	8.1
65	2	1	1	0	0	0	2	1	2	1	2	2	1	0	1	0	1	0	0	0	0	0	0	2	1	0	2	2	0	1	0	2	1	1	2	1	0	7.9	0	1	1	1	1	10.5
66	2	2	1	0	0	0	2	2	2	1	2	2	2	0	0	1	1	0	0	0	0	0	0	1	1	0	1	1	0	0	0	1	1	1	1	0	0	0.8	1	1	1	0	0	1.8
67	1	2	0	0	1	0	1	1	2	2	1	2	1	0	0	1	1	0	0	0	1	0	0	2	1	0	1	1	0	1	0	1	1	1	1	0	0	1.3	1	1	1	0	0	4
68	1	1	0	1	0	0	1	1	2	2	2	2	1	0	0	0	0	0	0	0	0	0	0	1	1	0	1	1	0	1	1	2	2	1	1	1	1	17.2	0	0	1	1	1	19.2
69	1	1	0	0	0	0	2	1	2	1	2	2	1	0	0	0	0	0	0	1	1	0	0	2	1	0	1	2	0	1	0	2	1	1	2	1	0	16.4	0	0	1	1	1	25.5
70	2	1	0	0	0	0	1	1	2	1	2	2	1	0	0	0	0	0	0	0	0	0	0	2	1	0	2	2	0	1	1	1	1	1	1	0	0	2.4	1	1	1	1	1	4.4
71	2	1	0	0	0	0	1	1	2	2	2	2	1	0	1	1	1	0	0	0	0	0	0	2	1	0	2	2	0	1	1	2	1	2	2	1	0	21.9	0	0	1	1	1	22.9
72	2	1	1	1	0	1	1	1	2	2	2	2	1	0	0	1	0	0	0	0	0	0	0	1	1	0	1	1	0	1	0	1	1	1	1	1	0	2	1	1	1	0	0	7
73	1	1	0	0	0	0	1	1	1	1	1	2	1	0	0	0	0	0	0	1	1	0	0	2	1	0	2	2	0	1	0	1	1	1	1	0	0	1.6	1	1	1	0	0	2.6
74	1	1	0	1	0	1	1	1	1	2	2	2	1	0	0	0	0	0	0	0	0	0	0	1	1	0	1	2	0	1	1	2	2	2	1	1	0	10.5	0	1	1	1	1	18.9
75	2	1	1	0	0	0	2	1	2	2	2	2	1	0	1	1	0	0	0	0	0	0	0	1	1	0	1	2	0	1	1	2	2	1	1	0	0	7.2	0	1	1	1	1	8.3
76	1	1	0	0	0	1	1	1	2	1	1	2	1	1	0	0	0	0	0	0	0	1	0	1	1	0	2	1	0	0	0	1	1	1	1	0	0	2.8	1	1	1	1	1	4.7
77	1	1	1	1	1	1	1	1	1	2	2	2	2	0	0	0	0	1	0	1	0	0	0	2	1	0	2	1	0	1	0	2	1	2	1	1	1	14.1	0	0	1	0	0	15.5
78	1	1	0	0	0	0	1	1	2	1	2	2	1	0	0	0	1	1	1	0	0	0	1	2	0	1	2	1	1	1	0	1	1	1	1	1	0	1.5	1	1	1	1	1	4.2
79	1	1	1	1	0	0	2	2	2	2	2	2	1	0	0	0	0	1	0	0	0	1	0	2	1	0	1	1	0	0	0	1	1	1	1	0	0	1.4	1	1	1	1	0	8.5
80	2	1	0	0	0	0	1	1	1	1	2	2	1	0	0	0	0	0	0	0	0	0	0	1	0	1	1	1	0	0	0	1	1	1	1	0	0	6	1	1	1	1	1	7
81	2	1	0	0	0	1	1	1	1	1	2	2	1	0	0	0	0	0	0	0	0	0	0	1	1	0	1	2	0	1	1	2	2	2	2	1	1	41	0	0	0	0	0	42
82	2	1	1	0	0	0	1	1	1	1	2	2	1	0	0	1	0	0	0	0	0	0	0	1	1	0	1	2	0	1	0	2	1	1	2	1	0	5	1	1	1	0	0	9.8
83	1	1	0	0	0	0	2	2	1	2	2	2	1	0	0	0	0	0	0	0	0	0	0	1	1	0	1	2	0	0	0	1	1	1	1	0	0	11.6	0	1	1	1	1	13.4
84	1	1	0	0	0	0	1	1	1	1	1	1	1	0	0	0	0	0	0	0	0	0	0	1	1	0	1	1	0	1	0	1	1	1	1	0	0	9.7	0	1	1	1	1	10.7
85	1	1	0	0	0	0	2	1	1	1	2	2	1	0	0	0	0	0	0	0	0	0	0	1	1	0	1	1	0	1	0	1	1	1	1	0	0	4.7	1	1	1	0	0	7.8
86	1	1	0	0	0	0	1	1	2	1	1	2	1	0	0	0	0	0	0	0	1	0	0	1	1	0	1	2	1	1	1	2	2	1	1	1	0	29.8	0	0	0	1	0	65
87	1	1	0	1	0	1	2	2	2	1	2	2	1	0	0	0	0	0	0	0	1	0	0	2	1	0	1	1	0	1	1	1	1	1	1	0	0	5	1	1	1	0	0	7.4
88	1	1	1	0	0	0	2	2	2	1	2	2	1	0	0	1	0	0	1	0	0	0	0	1	1	0	1	1	0	1	0	2	1	2	1	1	0	5.2	1	1	1	0	0	7.2
89	2	1	0	0	0	0	2	2	2	2	2	2	1	1	0	0	0	0	0	0	0	0	0	1	1	0	2	1	0	1	1	1	1	1	1	0	0	2.2	1	1	1	0	0	3.4
90	2	2	1	0	0	0	2	2	2	2	2	2	1	0	0	0	0	0	0	0	0	0	1	1	1	0	1	1	0	0	0	1	1	1	1	0	0	8.7	0	1	1	1	1	11.1
91	1	1	0	0	0	0	1	1	1	2	2	2	1	0	0	0	0	0	0	0	0	0	0	1	0	1	1	1	1	1	0	1	1	1	1	0	0	2.9	1	1	1	1	1	5.2
92	2	1	0	0	0	0	2	2	2	1	2	2	1	0	0	1	0	0	0	0	0	0	0	1	1	0	1	1	0	1	1	2	2	2	2	1	0	15.5	0	0	1	0	0	16.6
93	1	1	0	0	0	0	2	2	1	2	2	2	1	0	0	0	1	0	0	0	0	0	0	1	1	0	1	2	0	1	1	2	1	1	2	1	0	15.5	0	0	1	1	0	18.5
94	2	1	1	0	1	0	2	2	1	2	2	2	1	0	0	0	1	1	0	0	0	0	1	2	1	0	2	1	0	1	0	2	1	2	1	1	0	9.2	0	1	1	0	0	11.3
95	1	1	1	0	0	0	2	2	2	1	2	2	1	0	0	1	1	0	0	0	0	0	0	2	1	0	2	1	0	1	0	2	1	2	1	1	0	7.4	0	1	1	1	1	11.2
96	2	1	1	0	0	0	1	2	1	1	2	2	1	0	0	0	0	0	0	0	1	0	1	2	1	0	2	1	1	1	0	2	1	2	1	1	0	15	0	0	1	0	0	15.8
97	2	1	0	1	0	0	1	1	2	2	2	2	1	1	0	0	0	0	0	0	0	0	0	1	1	0	2	1	0	1	0	2	1	2	1	1	0	3.6	1	1	1	1	1	5.6
98	2	1	1	0	0	1	1	1	1	1	1	2	1	0	0	0	1	0	1	0	0	0	0	2	1	0	2	2	0	1	0	1	1	1	1	0	0	1.7	1	1	1	0	0	6
99	1	1	0	0	1	0	1	1	2	1	2	2	1	0	0	0	0	0	0	1	1	0	0	1	1	0	2	1	0	1	0	2	1	2	1	1	0	7.4	0	1	1	0	0	9.2
100	1	1	1	0	0	0	2	2	2	1	2	2	1	0	0	0	0	0	0	1	0	0	0	2	1	0	2	2	0	1	1	2	2	2	2	1	0	22.3	0	0	1	1	0	29.7
101	1	1	1	0	1	0	1	1	2	1	2	2	2	0	0	1	0	0	0	0	0	0	1	2	1	0	2	1	0	1	1	2	1	1	2	1	0	6.4	0	1	1	0	0	7.6
102	1	1	0	0	0	1	1	1	1	1	2	2	1	0	0	0	0	0	0	0	1	1	1	2	1	0	2	1	0	1	0	2	1	2	1	1	0	6.2	0	1	1	0	0	7.2

## Sheet: 表头及赋值说明
																												post-treatment治疗后
赋值说明	Sex	Age	Comorbidity合并症				Laboratory test实验室检查					Score评分		Genetic mutations基因突变											AML subtype (AML类型)		Prognostic stratification（ELN-2022）	Induction therapy regimen	CRMRD	Consolidation therapy	Consolidation therapy transform	Consolidation therapy cycles	Post-remission therapy缓解后治疗		ID/HD-Arac cycles	Antifungal drugs	Transplantation	Transplantation types移植类型		RFS（months）	Relapse	Relapse within 6 months	Relapse within 12 months	Relapse within 24 months	outcome	OS（months）
			CVD	GD	MD	RD	WBC(×10^9L)	ANC(×10^9L)	HG(gL)	PLT(×10^9L)	Blast cell（%）	ECOG Performance Status	HCT-CI	TP53	FLT3	NPM1	DNMT3A	RUNX1	IDH2	WT1	CEBPA	ASXL1	TET2	Number of gene mutations (bounded by 3)	De novo AML	Secondary AML							Intensive therapy cycles	Low-intensity therapy cycles				Allo-HSCT	Auto-HSCT
	性别	年龄	心血管系统疾病	消化系统疾病	代谢性疾病	呼吸系统疾病	白细胞计数	中性粒细胞计数	血红蛋白	血小板计数	骨髓中原始细胞百分比	ECOG体能状态评分	造血干细胞并发症指数												原发AML	继发AML	危险度分层（2022-ELN指南）	诱导治疗方案	缓解后MRD状态	是否巩固治疗	是否巩固治疗转化	巩固疗程总数	强化疗程数	低强度疗程数	中大剂量阿糖胞苷疗程数	是否合并使用抗真菌药物	是否移植	异体移植	自体移植	无复发生存期(月）	是否复发	是否6月内复发	是否12月内复发	是否24月内复发	是否死亡	总生存期（月）
0			NO	NO	NO	NO								NO	NO	NO	NO	NO	NO	NO	NO	NO	NO		NO	NO			Negative	NO	NO					NO	NO	NO	NO		NO	NO	NO	NO	NO
1	male	＜75	YES	YES	YES	YES	＜10	＜1.5	＜70	＜50	＜30	＜2	＜3	YES	YES	YES	YES	YES	YES	YES	YES	YES	YES	＜3	YES	YES	Favorable、Intermediate	VA	Positive	YES	YES	＜2	＜2	＜2	＜2	YES	YES	YES	YES		YES	YES	YES	YES	YES
2	female	≥75					≥10	≥1.5	≥70	≥50	≥30	≥2	≥3											≥3			Adverse	3+7				≥2	≥2	≥2	≥2
3
4
